# Supplementary material for: A metagenomics-based workflow for the detection and genomic characterization of GBS in raw freshwater fish
Source: Microbiol Spectr. 2024 May 7;12(6):e03276-23. doi: 10.1128/spectrum.03276-23 (PMC11237576; doi:10.1128/spectrum.03276-23)
Supplement: Table S1 — Reference GBS genomes used in the bioinformatics pipeline. [file spectrum.03276-23-s0002.xlsx]

## Sheet: Supplementary Table 1
Supplementary Table 1. Reference group B Streptococcus (GBS) genomes used in the bioinformatics pipeline.
S/N	Accession	Species	Strain
1	AE009948.1	Streptococcus agalactiae	2603V/R
2	CP000114.1	Streptococcus agalactiae	A909
3	AL732656.1	Streptococcus agalactiae	NEM316
4	CP003810.1	Streptococcus agalactiae	GD201008-001
5	HF952104.1	Streptococcus agalactiae	09mas018883
6	HF952106.1	Streptococcus agalactiae	ILRI112
7	HF952105.1	Streptococcus agalactiae	ILRI005
8	CP007631.2	Streptococcus agalactiae	NGBS061
9	CP007632.1	Streptococcus agalactiae	NGBS572
10	CP006910.1	Streptococcus agalactiae	CNCTC 10/84
11	CP007571.1	Streptococcus agalactiae	GBS2-NM
12	CP012419.2	Streptococcus agalactiae	SG-M1
13	CP012480.1	Streptococcus agalactiae	NGBS128
14	CP012503.1	Streptococcus agalactiae	NGBS357
15	CP016501.2	Streptococcus agalactiae	WC1535
16	CP021865.1	Streptococcus agalactiae	SG-M50
17	CP021864.1	Streptococcus agalactiae	SG-M158
18	CP021866.1	Streptococcus agalactiae	SG-M29
19	CP021863.1	Streptococcus agalactiae	SG-M163
20	CP049938.1	Streptococcus agalactiae	ZQ0910
21	CP051004.1	Streptococcus agalactiae	515
22	CP041999.1	Streptococcus agalactiae	GBS11
23	CP063198.2	Streptococcus agalactiae	CJB111
24	CP053886.1	Streptococcus agalactiae	SS114
25	CP053887.1	Streptococcus agalactiae	SS102
26	CP053888.1	Streptococcus agalactiae	SS44
27	CP053889.1	Streptococcus agalactiae	SS43
28	CP054054.1	Streptococcus agalactiae	SS111
29	LT714196.1	Streptococcus agalactiae	isolate BM110
30	LS483342.1	Streptococcus agalactiae	NCTC11930
31	LS483387.1	Streptococcus agalactiae	NCTC8187
