# Supplementary material for: A metagenomics-based workflow for the detection and genomic characterization of GBS in raw freshwater fish
Source: Microbiol Spectr. 2024 May 7;12(6):e03276-23. doi: 10.1128/spectrum.03276-23 (PMC11237576; doi:10.1128/spectrum.03276-23)
Supplement: Table S2 — Taxonomical genus-level profiles of raw freshwater fish enrichment cultures. [file spectrum.03276-23-s0003.xlsx]

## Sheet: Supplementary Table 2
Supplementary Table 2. Taxonomical genus-level profiles of the microbiomes of raw freshwater fish enrichment cultures.
#mpa_vJan21_CHOCOPhlAnSGB_202103
clade_name	M0007	M0004	M0008	M0009	M0027	M0028	M0029	M0030	M0045	M0046	M0086	M0087	M0024	M0025	M0026	M0084	M0047	M0048	M0049	M0050	M0051	M0052	M0053	M0085
g__Acidovorax	0	0	0	0	0	0	0	0	0	0	0	0	0	0	0	0	0	0	0	0	0	0.00413	0	0.03576
g__Acinetobacter	0	0	0	0	0	0	0	0.0054	0	0.0189	0.89544	0	0.00202	0	0.0846	0.0024	0.01428	0	0	0.00029	0	0.30527	0.02532	0.28046
g__Aeromonas	0	0	0	0	0	0.00223	0.04663	2.29018	0	0.00386	0.03378	0	0	0.02926	0.2298	0	0	0	0.02839	0.09959	0.02568	0	0	0.21116
g__Afipia	0.01275	0.03422	0.01189	0	0	0	0	0	0	0	0	0	0	0	0	0	0	0	0	0	0	0	0	0
g__Alistipes	0	0	0	0	0	0	0	0	0	0	0	0	0	0	0	0	0	0	0	0	0	0	0	0.00433
g__Aquitalea	0	0	0	0	0	0	0	0	0	0	0	0	0	0	0	0	0	0	0	0	0	0.01911	0	0
g__Arcobacter	0	0	0	0	0	0	0	0	0	0	0	0	0	0	0	0	0	0	0	0	0	0.00106	0	0.0002
g__Asaccharospora	0	0	0	0	0	0	0	0	0	0	0	0	0	0	0	0	0	0.05256	0	0	0	0	0	0
g__Bacillus	0	0	0	0	0	0.01464	0	0	0.01219	0	0.00321	0	0	0	0	0	0	0	0	0.00137	0	0.36761	0.04682	0.20441
g__Bradyrhizobium	0.0039	0.00937	0.00434	0	0	0	0	0	0	0	0	0	0	0	0	0	0	0	0	0	0	0	0	0
g__Brochothrix	86.3197	0.02973	0.00444	0	0	0.05106	0.00126	0	0	0.17261	0.05685	0.03566	0.20211	0	0	0.41726	2.82566	0	0.01686	0.32712	0	0.0322	2.14587	0.00235
g__Candida	0	0	0	0	0	0	0	0.00184	0	0	0	0	0	0	0	0	0	0	0	0	0	0	0	0
g__Carnobacterium	13.6475	6.89202	3.56573	0	1.63559	10.7893	3.30756	0	0.01489	17.7327	4.5618	1.75414	54.3538	0.06503	0.64452	25.0689	36.6391	0.83313	1.97584	35.0833	0.62742	1.27346	23.8972	0.5854
g__Chromobacterium	0	0	0	0	0	0	0	0	0	0	0	0	0	0	0	0	0	0	0.06633	0	0	0	0	0
g__Cloacibacterium	0	0	0	0	0	0	0	0	0	0	0	0	0	0	0	0	0	0	0	0	0	0.00049	0	0
g__Clostridiaceae_unclassified	0	0	0	0	0	0	0	0	0	0	0	0	0	0	0	0	0.00071	0	0	0	0	0.00232	0	0.00346
g__Clostridium	0	0	0	0	0.11177	0	0.00484	0	0	0.00289	0.51502	0.03376	0	0	0	0	0.22636	1.03051	0.00141	1.48387	0.00524	8.6788	0.63707	0.03132
g__Comamonas	0	0	0	0	0	0	0	0	0	0	0	0	0	0	0	0	0	0	0	0	0	0.00555	0	0
g__Dellaglioa	0	0	0	0	0	0	0	0	0	0	0	0	0	0	0	0.01484	0	0	0	0	0	0	0	0
g__Dermacoccus	0	0	0	0	0	0	0	0	0	0	0	0	0	0	0	0	0	0	0	0.00279	0	0	0	0
g__Dysgonomonas	0	0	0	0	0	0	0	0	0	0	0	0	0	0	0	0	0	0	0	0	0	0	0	0.01144
g__Empedobacter	0	0	0	0	0	0	0	0	0	0	0.00529	0	0	0	0.00113	0	0	0.03809	0	0.04485	0.0006	0.15293	0	0.01687
g__Enterococcus	0	0.69638	6.8544	88.1095	9.80299	24.0828	3.51981	12.0967	0.97299	0.17418	8.21102	0.68506	0.45173	2.11347	2.04388	0.12232	1.92178	5.22455	1.77034	0.8143	10.0817	6.92053	1.12207	4.80857
g__Erysipelothrix	0	0	0	0	0.2419	0	0	0	0	0	0	0	0	0	0	0	0	0.00525	0	0	0	0	0	0.35945
g__Flavobacteriaceae_unclassified	0	0	0	0	0	0	0	0	0	0	0	0	0	0	0	0	0	0.00348	0	0	0	0	0	0
g__Flavobacterium	0	0	0	0	0	0	0	0	0	0.02083	0	0	0	0	0	0.00633	0	0	0	0	0	0	0.00886	0
g__Galactobacter	0	0	0	0	0	0	0	0	0	0	0.00035	0	0	0	0.00112	0	0	0	0	0	0	0	0	0
g__GGB26258	0	0	0	0	0	0	0	0	0.00028	0	0	0	0	0	0	0	0	0	0	0	0	0	0	0
g__Glutamicibacter	0	0	0	0	0	0	0	0	0	0	0	0	0	0	0	0	0	0.00205	0	0.00292	0	0	0	0
g__Hathewaya	0	0	0	0	0.00317	0	0	0	0	0	0	0	0	0	0	0	0	0	0	0	0	0	0	0
g__Herbaspirillum	0	0	0	0	0	0	0	0	0.0022	0.00667	0	0	0	0	0	0	0.00184	0.0045	0.00159	0.0083	0.0059	0.00226	0.00212	0
g__Kocuria	0	0	0	0	0	0.00203	0	0	0.00616	0	0	0	0	0.00137	0	0	0	0	0	0	0	0	0	0
g__Kurthia	0	10.516	35.7914	0	5.72829	0.42424	9.82675	0.02627	0.00449	0.9176	0.56872	14.1127	0.12019	0	0.5003	1.86086	12.3944	0.54758	0.05643	0.19322	0	4.32256	14.0769	6.0459
g__Lactococcus	0	72.2159	26.7342	10.2303	36.7229	53.0715	60.7637	83.6079	15.3005	35.0755	24.2013	9.21164	41.4243	68.3458	87.9336	66.2051	28.2493	63.2893	65.7406	36.1958	66.16	53.3403	47.4784	39.0782
g__Latilactobacillus	0	0.44384	1.23349	0	0	0	0	0	0	0.00445	0	0.01758	2.43501	0	0.26894	1.70807	2.56645	0	0.00379	0.02146	0	0	0	0
g__Leucobacter	0	0	0	0	0	0	0	0	0	0	0	0	0	0	0	0	0	0	0	0	0	0.0119	0	0.03157
g__Leuconostoc	0	0	0	0	0	0.40234	0	0	0	0	0	0.11648	0	0	0	0	0.10068	0.00812	0	0.01084	0	0.76673	0.00811	1.24836
g__Ligilactobacillus	0	0	0	0	0	0	0	0	0	0	0	0	0	0	0	0	0	0.00176	0	0	0	0	0	0
g__Lysinibacillus	0	0	0	0	0.09703	0	0	0	0	0	0	0	0	0	0	0	0	0.84847	0	0.28761	0	0.03587	0	13.9478
g__Macellibacteroides	0	0	0	0	0	0	0	0	0	0	0	0	0	0	0	0	0	0	0	0	0	0	0	0.03625
g__Macrococcus	0	0.18654	0.07611	0	10.0023	3.08313	5.47058	0.34987	1.59484	0.43517	3.59337	3.33877	0.00341	0.06664	0.80764	0.0131	0.29189	6.57728	7.13896	1.38823	1.96439	1.38833	0.28594	0.71476
g__Mammaliicoccus	0	0.2856	0.04314	0	0.02236	0	0	0	0.00207	0	0	0.12303	0	0	0	0	0	0.05216	0	0	0.01436	0.00027	0	0.00859
g__Melissococcus	0	0	0	0	0.00102	0	0	0.08773	0	0.00115	0	0	0	0	0	0	0	0	0	0	0	0.00677	0.00541	0.05412
g__Metalysinibacillus	0	0.71398	8.27996	0	5.36425	0.00147	0	0	0	0	0	0.03863	0	0	0	0	0	5.12039	0	0	0	2.50203	0	0.04135
g__Morganella	0	0	0	0	0.01031	0	0	0.196	0	0	0.78737	0.00068	0	0.03097	0.03939	0	0	0	0.1539	0.21968	0.01422	4.48553	0	7.6589
g__Myroides	0	0	0	0	5.62482	0	0	0	0	0.00034	0.02124	0.01459	0	0	0	0	0	0.56827	0	0.13267	0	0.94988	0	0.82965
g__Paeniclostridium	0	0	0	0	0.00273	0	0	0	0	0.0128	0	0	0	0	0	0	0	0	0	0	0	0.42424	0.01819	0.09892
g__Paraclostridium	0	1.27512	5.64387	0	4.07911	0.00531	2.14175	0	0	2.58053	3.66006	0.62667	0.09375	0	2.03294	0.02488	9.70503	0.47137	7.17035	13.6021	0	0.13719	2.1398	1.67425
g__Paraeggerthella	0	0	0	0	0	0	0	0	0	0	0	0	0	0	0	0	0	0	0	0	0	0.21227	0.27446	0.25722
g__Peptostreptococcus	0	0	0	0	0.1408	0.00805	0.15028	0	0	0.00041	0	0.00128	0.03685	0.13632	0.83981	0	0.44646	0	0.00488	0.57798	0	0.01313	4.48924	0.01177
g__Providencia	0	0	0	0	0	0	0.03004	0.0633	0	0	0	0	0	0	0	0	0	0	0	0	0	4.23946	0	0.39702
g__Pseudomonas	0	0	0	0	0	0	0	0	0	0	0	0	0.00091	0	0	0	0	0	0	0	0	0	0	0
g__Pygmaiobacter	0	0	0	0	0	0	0	0	0	0	0.00679	0	0	0	0	0	0	0	0	0	0	0	0	0
g__Rhizobiales_unclassified	0.01617	0.03131	0.01305	0	0	0	0	0	0	0	0	0	0	0	0	0	0	0	0	0	0	0	0	0
g__Romboutsia	0	0.00066	0	0	0.11924	0	0.00018	0	0	0	0	0	0	0	0	0	0	0	0	0	0	0	0	0
g__Rothia	0	0	0	0	0	0	0	0	0.00387	0.00012	0.01211	0	0	0.00287	0.0045	0	0	0	0	0	0.02518	0.0006	0	0.0007
g__Savagea	0	0	0	0	0.0705	0	0	0	0	0	0	0	0	0	0	0	0	0	0	0	0	0	0	0
g__Shewanella	0	0	0	0	0	0.00116	0	0	0	0.06089	0	0	0.31344	0	0	0.05888	0.074	0	0.66543	0.00289	0.41638	0.28982	0.06393	0.14087
g__Soonwooa	0	0	0	0	0	0	0	0	0	0	0	0	0	0	0	0	0	0	0	0	0	0	0.00035	0
g__Staphylococcus	0	0.01483	4.67626	0	0	0.0208	0.05057	0.00019	0.06508	0.17493	0.13484	0	0	0.26052	0.07353	0	0.00569	0.00553	0.08617	0.02567	3.08562	0.29344	0.00289	0.27932
g__Streptococcus	0	6.54138	6.84881	1.59597	8.90401	5.26113	11.2883	1.00244	81.8089	34.0282	51.2754	68.4796	0.02906	28.6571	3.37087	0.22293	0.02747	10.0345	12.0824	6.608	17.413	5.77537	0.52738	13.6692
g__Terrisporobacter	0	0	0	0	0.04893	0	0	0	0	0	0.24887	0	0	0	0	0	0	0	0	0.00351	0	0	0	0
g__Vagococcus	0	0.10101	0.21422	0.06422	11.266	2.77888	3.39778	0.27216	0.15281	8.57523	1.10814	1.39037	0.5323	0.28746	1.10199	4.27417	4.50894	5.2502	3.0343	2.86163	0.09224	2.7619	2.74337	4.01001
g__Vibrio	0	0	0	0	0	0	0	0	0.05878	0	0	0	0	0	0.01667	0	0	0	0.00206	0	0.06617	0	0	2.39807
g__Weissella	0	0.01213	0.00466	0	0	0	0	0	0	0	0.09905	0.0194	0.00107	0.00328	0.00477	0	0	0.03095	0	0	0.00183	0.27674	0.00031	0.81209
UNCLASSIFIED	0	0	0	0	0	0	0	0	0	0	0	0	0	0	0	0	0	0	0	0	0	0	0	0
