# Supplementary material for: A metagenomics-based workflow for the detection and genomic characterization of GBS in raw freshwater fish
Source: Microbiol Spectr. 2024 May 7;12(6):e03276-23. doi: 10.1128/spectrum.03276-23 (PMC11237576; doi:10.1128/spectrum.03276-23)
Supplement: Table S3 — Taxonomical species-level profiles of raw freshwater fish enrichment cultures. [file spectrum.03276-23-s0004.xlsx]

## Sheet: Supplementary Table 3
Supplementary Table 3. Taxonomical species-level profiles of the microbiomes of raw freshwater fish enrichment cultures.
#mpa_vJan21_CHOCOPhlAnSGB_202103
clade_name	M0007	M0004	M0008	M0009	M0027	M0028	M0029	M0030	M0045	M0046	M0086	M0087	M0024	M0025	M0026	M0084	M0047	M0048	M0049	M0050	M0051	M0052	M0053	M0085
s__Acidovorax_caeni	0	0	0	0	0	0	0	0	0	0	0	0	0	0	0	0	0	0	0	0	0	0.00413	0	0.03576
s__Acinetobacter_brisouii	0	0	0	0	0	0	0	0.0054	0	0	0	0	0	0	0	0	0	0	0	0	0	0	0	0
s__Acinetobacter_harbinensis	0	0	0	0	0	0	0	0	0	0.0189	0	0	0.00202	0	0	0.0024	0.01428	0	0	0.00029	0	0	0.02532	0
s__Acinetobacter_parvus	0	0	0	0	0	0	0	0	0	0	0.89544	0	0	0	0.0846	0	0	0	0	0	0	0.30527	0	0.28046
s__Aeromonas_hydrophila	0	0	0	0	0	0.00223	0.03319	1.82205	0	0.00359	0.00242	0	0	0.00156	0	0	0	0	0	0	0	0	0	0.00278
s__Aeromonas_jandaei	0	0	0	0	0	0	0.01315	0.46813	0	0	0.03091	0	0	0.02769	0.22921	0	0	0	0.02839	0.08807	0.02568	0	0	0.20839
s__Aeromonas_veronii	0	0	0	0	0	0	0.00029	0	0	0.00027	0.00045	0	0	0	0.00059	0	0	0	0	0.01152	0	0	0	0
s__Afipia_broomeae	0.01275	0.03422	0.01189	0	0	0	0	0	0	0	0	0	0	0	0	0	0	0	0	0	0	0	0	0
s__Alistipes_sp_ZOR0009	0	0	0	0	0	0	0	0	0	0	0	0	0	0	0	0	0	0	0	0	0	0	0	0.00433
s__Aquitalea_magnusonii	0	0	0	0	0	0	0	0	0	0	0	0	0	0	0	0	0	0	0	0	0	0.01911	0	0
s__Arcobacter_cryaerophilus	0	0	0	0	0	0	0	0	0	0	0	0	0	0	0	0	0	0	0	0	0	0.00106	0	0.0002
s__Asaccharospora_irregularis	0	0	0	0	0	0	0	0	0	0	0	0	0	0	0	0	0	0.05256	0	0	0	0	0	0
s__Bacillus_cereus	0	0	0	0	0	0.01464	0	0	0.01219	0	0.00321	0	0	0	0	0	0	0	0	0.00137	0	0.36761	0.04682	0.20441
s__Bradyrhizobium_elkanii	0.0039	0.00937	0.00434	0	0	0	0	0	0	0	0	0	0	0	0	0	0	0	0	0	0	0	0	0
s__Brochothrix_thermosphacta	86.3197	0.02973	0.00444	0	0	0.05106	0.00126	0	0	0.17261	0.05685	0.03566	0.20211	0	0	0.41726	2.82566	0	0.01686	0.32712	0	0.0322	2.14587	0.00235
s__Candida_parapsilosis	0	0	0	0	0	0	0	0.00184	0	0	0	0	0	0	0	0	0	0	0	0	0	0	0	0
s__Carnobacterium_divergens	5.66138	5.14311	2.60213	0	1.00332	8.76951	2.74104	0	0.0114	11.1786	2.58625	0.59495	20.8437	0.03864	0.39267	20.2647	21.4808	0.6906	1.36905	29.7743	0.56534	0.64705	8.72533	0.38938
s__Carnobacterium_jeotgali	0	0	0	0	0	0	0	0	0	0	0	0	0	0	0	0	0	0	0	0	0	0	0.00886	0
s__Carnobacterium_maltaromaticum	7.98607	1.7489	0.9636	0	0.63227	2.01978	0.56652	0	0.00349	6.55417	1.97555	1.15919	33.5102	0.02639	0.25185	4.80419	15.1583	0.14253	0.60679	5.30897	0.06208	0.62641	15.163	0.19602
s__Chromobacterium_haemolyticum	0	0	0	0	0	0	0	0	0	0	0	0	0	0	0	0	0	0	0.06633	0	0	0	0	0
s__Cloacibacterium_normanense	0	0	0	0	0	0	0	0	0	0	0	0	0	0	0	0	0	0	0	0	0	0.00049	0	0
s__Clostridiaceae_bacterium_14S0207	0	0	0	0	0	0	0	0	0	0	0	0	0	0	0	0	0.00071	0	0	0	0	0.00232	0	0.00346
s__Clostridium_amylolyticum	0	0	0	0	0	0	0	0	0	0	0	0	0	0	0	0	0	0	0	0	0	0	0	0.00261
s__Clostridium_botulinum	0	0	0	0	0	0	0	0	0	0	0	0	0	0	0	0	0.00328	0	0	0	0	0.10064	0	0
s__Clostridium_butyricum	0	0	0	0	0	0	0	0	0	0	0.51502	0	0	0	0	0	0.0164	0	0	0.91046	0	0.34791	0.61278	0.02403
s__Clostridium_cadaveris	0	0	0	0	0.07036	0	0	0	0	0	0	0	0	0	0	0	0	0.23779	0	0	0	0	0	0
s__Clostridium_collagenovorans	0	0	0	0	0	0	0.00484	0	0	0.00289	0	0	0	0	0	0	0	0.43442	0.00141	0.56154	0.00524	0.00074	0.02144	0.00068
s__Clostridium_ihumii	0	0	0	0	0	0	0	0	0	0	0	0	0	0	0	0	0	0	0	0	0	0.01969	0	0
s__Clostridium_niameyense	0	0	0	0	0	0	0	0	0	0	0	0	0	0	0	0	0.01219	0	0	0	0	0	0	0
s__Clostridium_novyi	0	0	0	0	0	0	0	0	0	0	0	0.03376	0	0	0	0	0	0	0	0	0	8.20982	0	0.004
s__Clostridium_perfringens	0	0	0	0	0.00602	0	0	0	0	0	0	0	0	0	0	0	0.00019	0.3583	0	0.01188	0	0	0	0
s__Clostridium_sartagoforme	0	0	0	0	0.01673	0	0	0	0	0	0	0	0	0	0	0	0	0	0	0	0	0	0	0
s__Clostridium_sp_Ade_TY	0	0	0	0	0	0	0	0	0	0	0	0	0	0	0	0	0.14288	0	0	0	0	0	0	0
s__Clostridium_sp_PT	0	0	0	0	0	0	0	0	0	0	0	0	0	0	0	0	0.05142	0	0	0	0	0	0.00286	0
s__Clostridium_sulfidigenes	0	0	0	0	0.01866	0	0	0	0	0	0	0	0	0	0	0	0	0	0	0	0	0	0	0
s__Comamonas_jiangduensis	0	0	0	0	0	0	0	0	0	0	0	0	0	0	0	0	0	0	0	0	0	0.00555	0	0
s__Dellaglioa_algida	0	0	0	0	0	0	0	0	0	0	0	0	0	0	0	0.01484	0	0	0	0	0	0	0	0
s__Dermacoccus_abyssi	0	0	0	0	0	0	0	0	0	0	0	0	0	0	0	0	0	0	0	0.00279	0	0	0	0
s__Dysgonomonas_mossii	0	0	0	0	0	0	0	0	0	0	0	0	0	0	0	0	0	0	0	0	0	0	0	0.01144
s__Empedobacter_brevis	0	0	0	0	0	0	0	0	0	0	0	0	0	0	0	0	0	0.0303	0	0.00803	0	0.0017	0	0.00626
s__Empedobacter_falsenii	0	0	0	0	0	0	0	0	0	0	0.00529	0	0	0	0.00113	0	0	0.00778	0	0.03682	0.0006	0.15122	0	0.01061
s__Enterococcus_aquimarinus	0	0	0	0	0	0.0015	0	0	0	0	0	0	0	0	0	0	0	0	0	0.00251	0	0	0	0
s__Enterococcus_asini	0	0	0	0	0	0	0.00731	0	0	0	0.01547	0	0	0	0	0	0	0	0	0.00019	0	0	0	0
s__Enterococcus_avium	0	0	0	0	0.00538	0	0	0	0	0	0.01224	0.01462	0	0	0	0	0	0	0	0	0	0.01003	0	0
s__Enterococcus_casseliflavus	0	0	0	0	0.08171	0.00437	0	0	0.00868	0	0.12266	0	0	0	0	0	0.00083	0.00275	0	0.00156	0	0	0	0
s__Enterococcus_columbae	0	0	0	0	0	0	0	0	0	0	0	0	0	0	0	0	0.00823	0	0	0	0	0	0	0
s__Enterococcus_devriesei	0	5e-05	0.007	0	0.05959	0	0	0.00147	0.00017	0	0.00197	0	0	0	0.00336	0	0.00249	0	0	0.00061	0	0	0.00173	0.01881
s__Enterococcus_diestrammenae	0	0	0	0	0	0	0	0	0	0	0.00205	0	0	0	0	0	0	0	0	0	0	0	0	0
s__Enterococcus_dispar	0	0	0	0	0.0032	0.01474	0.00313	0	0	0	0.00314	0	0	0	0	0	0.00593	0	0	0	0	0	0	0
s__Enterococcus_durans	0	0	0	0	0	0	0	0	0	0	0.01267	0	0.00695	0	0	0	0.02731	0	0	0	0	0	0	0
s__Enterococcus_faecalis	0	0.67046	6.06258	87.3994	6.78207	19.8893	2.96072	11.8191	0.79022	0.16509	7.4648	0.65498	0.37201	2.07906	1.88774	0.11319	1.30004	5.15987	1.76783	0.57019	9.66141	6.83828	0.8487	4.05919
s__Enterococcus_faecium	0	0	0.00968	0	0	1.56898	0.05805	0	0.01216	0.0006	0.19013	0	0.07039	0	0	0.00888	0.40501	0	0	0.04733	0	0.02344	0.01057	0.13146
s__Enterococcus_gallinarum	0	0	0.12906	0.71009	0.06397	0	0.47424	0	0	0.00539	0.05294	0	0	0	0	0	0.0086	0	0	0.0014	0	0	0	0.00751
s__Enterococcus_gilvus	0	0	0	0	0	0	0	0.02626	0	0	0	0	0	0	0	0	0	0	0	0	0	0	0	0
s__Enterococcus_hermanniensis	0	0	0	0	0	0.00194	0	0	0	0	0.00205	0.00948	0	0	0	0	0	0	0	0.0056	0	0.00058	0	0.00027
s__Enterococcus_hirae	0	0	0	0	0.63668	1.45158	0	0.19181	0.02032	0	0.01916	0	0	0	0	0	0.08869	0.00533	0.00089	0.05669	0.41039	0	0	0.00786
s__Enterococcus_malodoratus	0	0	0	0	0	0	0	0.01214	0	0	0	0	0	0	0	0	0.00286	0	0.00162	0	0.00994	0	0	0
s__Enterococcus_mundtii	0	0	0	0	0	0	0	0	0	0	0.07134	0	0	0	0	0	0	0	0	0	0	0	0	0
s__Enterococcus_raffinosus	0	0	0	0	0.01976	0	0	0	0	0	0.03621	0	0	0	0	0	0	0	0	0	0	0	0	0
s__Enterococcus_saccharolyticus	0	0	0	0	0	0	0	0	0	0	0.00602	0	0	0	0	0	0	0.0413	0	0	0	0	0	0
s__Enterococcus_sulfureus	0	0	0	0	0	0	0	0	0	0	0.00217	0	0	0	0	0	0	0	0	0	0	0	0	0
s__Enterococcus_thailandicus	0	0	0	0	2.10903	1.13853	0	0	0.10901	0	0.00263	0	0	0.00585	0.00422	0	0.00731	0	0	0.07244	0	0.04094	0.21955	0.38004
s__Enterococcus_viikkiensis	0	0.02587	0.64609	0	0.0416	0.01182	0.01635	0.046	0.03243	0.0031	0.19336	0.00598	0.00237	0.02856	0.14856	0.00026	0.06447	0.01531	0	0.05578	0	0.00726	0.04152	0.20343
s__Erysipelothrix_inopinata	0	0	0	0	0.13848	0	0	0	0	0	0	0	0	0	0	0	0	0	0	0	0	0	0	0.0061
s__Erysipelothrix_piscisicarius	0	0	0	0	0	0	0	0	0	0	0	0	0	0	0	0	0	0	0	0	0	0	0	0.1128
s__Erysipelothrix_rhusiopathiae	0	0	0	0	0.0826	0	0	0	0	0	0	0	0	0	0	0	0	0	0	0	0	0	0	0.14463
s__Erysipelothrix_sp_181008240	0	0	0	0	0.0188	0	0	0	0	0	0	0	0	0	0	0	0	0.00525	0	0	0	0	0	0.09592
s__Erysipelothrix_tonsillarum	0	0	0	0	0.00202	0	0	0	0	0	0	0	0	0	0	0	0	0	0	0	0	0	0	0
s__Eubacterium_tenue	0	0	0	0	0	0	0	0	0	0.0128	0	0	0	0	0	0	0	0	0	0	0	0.01984	0	0
s__Flavobacteriaceae_bacterium_YIM_102668	0	0	0	0	0	0	0	0	0	0	0	0	0	0	0	0	0	0.00348	0	0	0	0	0	0
s__Flavobacterium_sp_GP15	0	0	0	0	0	0	0	0	0	0.02083	0	0	0	0	0	0.00633	0	0	0	0	0	0	0.00886	0
s__Galactobacter_valiniphilus	0	0	0	0	0	0	0	0	0	0	0.00035	0	0	0	0.00112	0	0	0	0	0	0	0	0	0
s__GGB26258_SGB38289	0	0	0	0	0	0	0	0	0.00028	0	0	0	0	0	0	0	0	0	0	0	0	0	0	0
s__Glutamicibacter_creatinolyticus	0	0	0	0	0	0	0	0	0	0	0	0	0	0	0	0	0	0.00205	0	0	0	0	0	0
s__Glutamicibacter_soli	0	0	0	0	0	0	0	0	0	0	0	0	0	0	0	0	0	0	0	0.00136	0	0	0	0
s__Glutamicibacter_uratoxydans	0	0	0	0	0	0	0	0	0	0	0	0	0	0	0	0	0	0	0	0.00156	0	0	0	0
s__Hathewaya_massiliensis	0	0	0	0	0.00317	0	0	0	0	0	0	0	0	0	0	0	0	0	0	0	0	0	0	0
s__Herbaspirillum_huttiense	0	0	0	0	0	0	0	0	0.0022	0.00667	0	0	0	0	0	0	0.00184	0.0045	0.00159	0.0083	0.0059	0.00226	0.00212	0
s__Kocuria_rhizophila	0	0	0	0	0	0.00203	0	0	0.00616	0	0	0	0	0.00137	0	0	0	0	0	0	0	0	0	0
s__Kurthia_gibsonii	0	10.3798	35.7795	0	5.59438	0.42281	9.80452	0.02627	0.00449	0.9176	0.37982	13.7582	0.12019	0	0.47163	1.85547	12.3195	0.47426	0	0.16498	0	4.09307	14.0769	5.1619
s__Kurthia_zopfii	0	0.13621	0.01196	0	0.13391	0.00143	0.02224	0	0	0	0.1889	0.35448	0	0	0.02868	0.00539	0.07491	0.07332	0.05643	0.02824	0	0.22949	0	0.884
s__Lactococcus_chungangensis	0	0	0	0	0	0	0	0	0	0	0.00317	0.0015	0.09832	0	0	0.06863	0	0	0	0.06292	0	0.0007	1.08983	0
s__Lactococcus_garvieae	0	0	0	0	0	0	0	0	0	0	0	0	0	0	0	0	4e-05	0	0	0	0	0	0	0
s__Lactococcus_lactis	0	1.69378	5.84783	0.10974	0.0057	8.85629	4.87945	76.2303	2.37303	1.02693	11.2178	4.68367	3.24896	10.6392	25.8024	3.38158	0.30965	0.34966	1.11462	0.72436	0	34.3696	5.56408	27.225
s__Lactococcus_paracarnosus	0	0	0	0	0	0	0	0	0	0	0	0	0.00066	0	0	0.13137	0.00075	0	0	0	0	0	0.01127	0
s__Lactococcus_petauri	0	70.5221	20.8852	10.1206	36.7172	43.1804	54.5064	7.3776	12.9275	33.9311	11.5714	4.47757	36.3648	57.6804	61.9501	45.1696	24.429	62.6537	64.1506	26.0721	66.0589	18.7682	27.0691	11.7431
s__Lactococcus_piscium	0	0	0	0	0	0	0	0	0	0.01017	0	0	0.21428	0	0	2.51641	3.03115	0	0	0.02285	0	0	1.98536	0
s__Lactococcus_raffinolactis	0	0	0.00112	0	0	1.03481	1.37781	0	0	0.10724	1.40882	0.04891	1.49729	0.02617	0.18116	14.9375	0.47866	0.28595	0.4754	9.31356	0.10107	0.20161	11.7588	0.10925
s__Lactococcus_sp_S_13	0	0	0	0	0	0	0	0	0	0	0	0	0	0	0	0	0	0	0	0	0	0.00015	0	0.00079
s__Latilactobacillus_curvatus	0	0	0	0	0	0	0	0	0	0	0	0.01156	1.17351	0	0	0	0	0	0	0	0	0	0	0
s__Latilactobacillus_sakei	0	0.44384	1.23349	0	0	0	0	0	0	0.00445	0	0.00602	1.2615	0	0.26894	1.70807	2.56645	0	0.00379	0.02146	0	0	0	0
s__Leucobacter_sp_PH1c	0	0	0	0	0	0	0	0	0	0	0	0	0	0	0	0	0	0	0	0	0	0.0119	0	0.03157
s__Leuconostoc_citreum	0	0	0	0	0	0	0	0	0	0	0	0	0	0	0	0	0	0	0	0	0	0.00684	0	0.00528
s__Leuconostoc_holzapfelii	0	0	0	0	0	0	0	0	0	0	0	0	0	0	0	0	0	0	0	0	0	0.00027	0	0.0002
s__Leuconostoc_lactis	0	0	0	0	0	0.40234	0	0	0	0	0	0.02548	0	0	0	0	0	0.00812	0	0.01084	0	0.59463	0.00308	0.97879
s__Leuconostoc_pseudomesenteroides	0	0	0	0	0	0	0	0	0	0	0	0.09099	0	0	0	0	0.10068	0	0	0	0	0	0.00504	0
s__Leuconostoc_SGB48612	0	0	0	0	0	0	0	0	0	0	0	0	0	0	0	0	0	0	0	0	0	0.16499	0	0.2641
s__Ligilactobacillus_murinus	0	0	0	0	0	0	0	0	0	0	0	0	0	0	0	0	0	0.00176	0	0	0	0	0	0
s__Lysinibacillus_alkalisoli	0	0	0	0	0.09703	0	0	0	0	0	0	0	0	0	0	0	0	0.84847	0	0.28761	0	0.03587	0	13.9135
s__Lysinibacillus_boronitolerans	0	0	0	0	0	0	0	0	0	0	0	0	0	0	0	0	0	0	0	0	0	0	0	0.00155
s__Lysinibacillus_fusiformis	0	0	0	0	0	0	0	0	0	0	0	0	0	0	0	0	0	0	0	0	0	0	0	0.0327
s__Macellibacteroides_fermentans	0	0	0	0	0	0	0	0	0	0	0	0	0	0	0	0	0	0	0	0	0	0	0	0.03625
s__Macrococcus_bohemicus	0	0	0	0	0	0	0	0	0	0	0.00132	0	0	0	0	0	0	0	0	0	0	0	0	0
s__Macrococcus_caseolyticus	0	0.18654	0.07611	0	10.0023	3.08313	5.47058	0.34987	1.59412	0.43517	3.59205	3.33877	0.00341	0.06664	0.8068	0.0131	0.29189	6.57728	7.13896	1.38823	1.96439	1.38833	0.28594	0.71476
s__Macrococcus_sp_DPC7161	0	0	0	0	0	0	0	0	0.00071	0	0	0	0	0	0.00084	0	0	0	0	0	0	0	0	0
s__Mammaliicoccus_sciuri	0	0.2856	0.04314	0	0.02236	0	0	0	0.00207	0	0	0.12303	0	0	0	0	0	0.05216	0	0	0.01436	0.00027	0	0.00859
s__Melissococcus_sp_OM08_11BH	0	0	0	0	0.00102	0	0	0.08773	0	0.00115	0	0	0	0	0	0	0	0	0	0	0	0.00677	0.00541	0.05412
s__Metalysinibacillus_jejuensis	0	0	0	0	0.06731	0	0	0	0	0	0	0	0	0	0	0	0	0	0	0	0	0	0	0
s__Metalysinibacillus_saudimassiliensis	0	0.71398	8.27996	0	5.29694	0.00147	0	0	0	0	0	0.03863	0	0	0	0	0	5.12039	0	0	0	2.50203	0	0.04135
s__Morganella_morganii	0	0	0	0	0.01031	0	0	0.196	0	0	0.78737	0.00068	0	0.03097	0.03939	0	0	0	0.1539	0.21968	0.01422	4.48553	0	7.6589
s__Myroides_albus	0	0	0	0	0.00216	0	0	0	0	0	0	0	0	0	0	0	0	0	0	0	0	0	0	0
s__Myroides_marinus	0	0	0	0	0.46269	0	0	0	0	0	0.01342	0.01459	0	0	0	0	0	0.14594	0	0.10141	0	0.02015	0	0.72545
s__Myroides_odoratimimus	0	0	0	0	0.34329	0	0	0	0	0	0	0	0	0	0	0	0	0	0	0.01028	0	0.00058	0	0.00542
s__Myroides_odoratus	0	0	0	0	0	0	0	0	0	0	0	0	0	0	0	0	0	0	0	0	0	0	0	0.00086
s__Myroides_phaeus	0	0	0	0	4.81668	0	0	0	0	0	0	0	0	0	0	0	0	0.42232	0	0.02098	0	0.87625	0	0.06276
s__Myroides_sp_N17_2	0	0	0	0	0	0	0	0	0	0.00034	0	0	0	0	0	0	0	0	0	0	0	0	0	0
s__Myroides_sp_NP_2	0	0	0	0	0	0	0	0	0	0	0.00782	0	0	0	0	0	0	0	0	0	0	0.05291	0	0.03517
s__Paeniclostridium_sordellii	0	0	0	0	0.00273	0	0	0	0	0	0	0	0	0	0	0	0	0	0	0	0	0.4044	0.01819	0.09892
s__Paraclostridium_bifermentans	0	1.27512	5.64387	0	4.07911	0.00531	2.14175	0	0	2.58053	3.66006	0.62667	0.09375	0	2.03294	0.02488	9.70503	0.47137	7.17035	13.6021	0	0.13719	2.1398	1.67425
s__Paraeggerthella_hongkongensis	0	0	0	0	0	0	0	0	0	0	0	0	0	0	0	0	0	0	0	0	0	0.21227	0.27446	0.25722
s__Peptostreptococcus_russellii	0	0	0	0	0.1408	0.00805	0.15028	0	0	0.00041	0	0.00128	0.03685	0.13632	0.83981	0	0.44646	0	0.00488	0.57798	0	0.01313	4.48924	0.01177
s__Providencia_alcalifaciens	0	0	0	0	0	0	0.03004	0.0633	0	0	0	0	0	0	0	0	0	0	0	0	0	4.23946	0	0.39702
s__Pseudomonas_deceptionensis	0	0	0	0	0	0	0	0	0	0	0	0	0.00091	0	0	0	0	0	0	0	0	0	0	0
s__Pygmaiobacter_massiliensis	0	0	0	0	0	0	0	0	0	0	0.00679	0	0	0	0	0	0	0	0	0	0	0	0	0
s__Rhizobiales_bacterium	0.01617	0.03131	0.01305	0	0	0	0	0	0	0	0	0	0	0	0	0	0	0	0	0	0	0	0	0
s__Romboutsia_lituseburensis	0	0.00066	0	0	0.11924	0	0.00018	0	0	0	0	0	0	0	0	0	0	0	0	0	0	0	0	0
s__Rothia_amarae	0	0	0	0	0	0	0	0	0.00387	0.00012	0.00905	0	0	0.00287	0.0045	0	0	0	0	0	0.02518	0	0	0
s__Rothia_terrae	0	0	0	0	0	0	0	0	0	0	0.00307	0	0	0	0	0	0	0	0	0	0	0.0006	0	0.0007
s__Savagea_sp_SN6	0	0	0	0	0.0705	0	0	0	0	0	0	0	0	0	0	0	0	0	0	0	0	0	0	0
s__Shewanella_baltica	0	0	0	0	0	0	0	0	0	0.06089	0	0	0.31344	0	0	0.0582	0.074	0	0.005	0.00289	0	0	0.06384	0
s__Shewanella_decolorationis	0	0	0	0	0	0	0	0	0	0	0	0	0	0	0	0	0	0	0.00326	0	0	0	0	0.02785
s__Shewanella_khirikhana	0	0	0	0	0	0	0	0	0	0	0	0	0	0	0	0	0	0	0.65717	0	0.41638	0	0	0
s__Shewanella_morhuae	0	0	0	0	0	0	0	0	0	0	0	0	0	0	0	0	0	0	0	0	0	0	9e-05	0
s__Shewanella_putrefaciens	0	0	0	0	0	0.00116	0	0	0	0	0	0	0	0	0	0.00068	0	0	0	0	0	0.28982	0	0.11302
s__Soonwooa_buanensis	0	0	0	0	0	0	0	0	0	0	0	0	0	0	0	0	0	0	0	0	0	0	0.00035	0
s__Staphylococcus_argenteus	0	0	0	0	0	0	0.04434	0.00019	0.06508	0.16215	0.05651	0	0	0.25279	0.07353	0	0.00426	0.00483	0.04213	0.00916	2.34982	0.27051	0.00289	0.27434
s__Staphylococcus_aureus	0	0.00427	0.09421	0	0	0	0.00623	0	0	0.01277	0.07265	0	0	0.00756	0	0	0.00142	0	0.04333	0.01651	0.73044	0.01145	0	0.00498
s__Staphylococcus_haemolyticus	0	0	0	0	0	0	0	0	0	0	0	0	0	0	0	0	0	0	0	0	0	0.00857	0	0
s__Staphylococcus_kloosii	0	0.00152	0	0	0	0	0	0	0	0	0	0	0	0	0	0	0	0	0	0	0	0	0	0
s__Staphylococcus_lugdunensis	0	0	4.5794	0	0	0	0	0	0	0	0	0	0	0	0	0	0	0.00071	0	0	0	0	0	0
s__Staphylococcus_pasteuri	0	0	0	0	0	0.01104	0	0	0	0	0	0	0	0	0	0	0	0	0.00071	0	0	0	0	0
s__Staphylococcus_saprophyticus	0	0.00652	0.00227	0	0	0	0	0	0	0	0	0	0	0	0	0	0	0	0	0	0	0	0	0
s__Staphylococcus_simiae	0	0	0	0	0	0	0	0	0	0	0	0	0	0	0	0	0	0	0	0	0.00536	0	0	0
s__Staphylococcus_warneri	0	0	0	0	0	0.00976	0	0	0	0	0.00569	0	0	0.00016	0	0	0	0	0	0	0	0.00291	0	0
s__Staphylococcus_xylosus	0	0.00253	0.00038	0	0	0	0	0	0	0	0	0	0	0	0	0	0	0	0	0	0	0	0	0
s__Streptococcus_agalactiae	0	6.1573	6.63178	1.59597	2.30451	4.15405	5.33261	0.21091	81.4647	33.4112	42.8007	68.3539	0	0.00271	0	0.01417	0	0.01922	0	0	0	0.05094	0	0
s__Streptococcus_bovimastitidis	0	0	0	0	0	0.04762	0.00911	0	0	0	0	0.01383	0	0	0	0	0	0	0	0	0	0.22953	0.05454	1.10516
s__Streptococcus_dysgalactiae	0	0	0	0	6.49284	0.46727	4.66466	0	0.31595	0	0.96966	0	0	17.3675	0.12131	0	0	9.13702	11.5301	0	17.2634	0.03059	0.01653	0.07472
s__Streptococcus_equinus	0	0	0	0	0	0	0	0	0	0	0.66697	0	0	0	0	0	0	0	0	2.2309	0.10497	0.00319	0	0
s__Streptococcus_gallolyticus	0	0	0	0	0	0	0	0	0	0	0	0	0	0	0	0	0	0	0	0.07303	0	0	0	0
s__Streptococcus_henryi	0	0	0	0	0	0	0	0	0	0	0	0	0	0	0	0	0	0.00548	0.00511	0	0	5.05705	0.05519	11.3923
s__Streptococcus_iniae	0	0	0	0	0.06715	0.2066	0.53703	0.79153	0.00632	0.04974	5.69147	0.06662	0.01892	11.2219	1.22974	0	0	0.24219	0.51866	0	0	0.03316	0	0.00948
s__Streptococcus_parauberis	0	0.38406	0.21703	0	0.0395	0.11576	0.3375	0	0.02184	0.56735	1.12465	0.04059	0.00963	0.06412	2.01982	0.20875	0.02747	0.5208	0.02848	4.25697	0.04462	0.01253	0.37699	0.09831
s__Streptococcus_penaeicida	0	0	0	0	0	0.03579	0.00526	0	0	0	0	0.00466	0	0	0	0	0	0	0	0.01806	0	0.10994	0.02301	0.37726
s__Streptococcus_suis	0	0	0	0	0	0	0	0	0	0	0	0	0	0	0	0	0	0.00735	0	0	0	0	0	0
s__Streptococcus_uberis	0	0	0	0	0	0.19824	0	0	0	0	0	0	0.00051	0	0	0	0	0.00476	0	0.02903	0	0.00053	0	0
s__Streptococcus_varani	0	3e-05	0	0	0	0.0358	0.4021	0	0	0	0.02192	0	0	0.00081	0	0	0	0.09767	0	0	0	0.2479	0.00111	0.61198
s__Terrisporobacter_glycolicus	0	0	0	0	0.04893	0	0	0	0	0	0.24887	0	0	0	0	0	0	0	0	0.00351	0	0	0	0
s__Vagococcus_bubulae	0	0	0	0	0	0	0	9e-05	0	0	0	0	0	0	0	0	0	0	0	0	0	0.00473	0.00055	0.00096
s__Vagococcus_carniphilus	0	0	0	0	7.03751	0.13755	0.30608	0.06179	0	0.00033	0.02821	0.00311	0	0.04604	0.12401	0	0.00031	0.36986	0.05064	0.35023	0.02215	0.04226	0.00217	0.35555
s__Vagococcus_coleopterorum	0	0	0	0	0	0.00061	0.00672	0	0	0.00123	0.00284	0.00065	0.00016	0	0	0.07368	0.0002	0.00092	0	0.00157	0	0	0.00244	0
s__Vagococcus_fessus	0	0	0	0	0	0.68848	1.92483	0	0	8.39709	0.77907	1.25869	0.52859	0.16032	0.76572	4.03037	4.42433	0.03555	0.33827	0.41704	0.00134	0.58564	1.70531	0.15969
s__Vagococcus_fluvialis	0	0.10101	0.14701	0.06422	3.44566	1.95224	1.1281	0.21028	0.06463	0.02417	0.29802	0.12792	0.00334	0.0811	0.21226	0.00858	0.07803	4.81704	2.57141	2.05842	0.06875	1.90816	0.37355	2.84993
s__Vagococcus_humatus	0	0	0	0	0	0	0.03092	0	0	0	0	0	0	0	0	0	0	0	0.001	0	0	0	0	0
s__Vagococcus_hydrophili	0	0	0	0	0	0	0	0	0	0	0	0	0	0	0	0	0	0	0	0	0	0	0.01775	0
s__Vagococcus_lutrae	0	0	0.06722	0	0.77898	0	0.00113	0	0.08818	0	0	0	0	0	0	0	0	0.02683	0	0	0	0.00376	0	0.02443
s__Vagococcus_martis	0	0	0	0	0	0	0	0	0	0.00031	0	0	0	0	0	0	0	0	0.00372	0.03112	0	0.21032	0.04307	0.61768
s__Vagococcus_penaei	0	0	0	0	0	0	0	0	0	0	0	0	0	0	0	0	0	0	0.0613	0	0	0.00308	0	0.00158
s__Vagococcus_salmoninarum	0	0	0	0	0	0	0	0	0	0.15209	0	0	0.00021	0	0	0.16155	0.00608	0	0.00795	0.00325	0	0.00394	0.59852	0
s__Vagococcus_silagei	0	0	0	0	0.00381	0	0	0	0	0	0	0	0	0	0	0	0	0	0	0	0	0	0	0.00018
s__Vibrio_cholerae	0	0	0	0	0	0	0	0	0.00171	0	0	0	0	0	0	0	0	0	0	0	0	0	0	2.18764
s__Vibrio_metoecus	0	0	0	0	0	0	0	0	0.05707	0	0	0	0	0	0.01667	0	0	0	0.00206	0	0.06617	0	0	0.21044
s__Weissella_ceti	0	0	0	0	0	0	0	0	0	0	0.09905	0	0.00107	0.00328	0.00477	0	0	0	0	0	0	0	0.00031	0
s__Weissella_cibaria	0	0	0	0	0	0	0	0	0	0	0	0.00281	0	0	0	0	0	0	0	0	0	0.04534	0	0.09954
s__Weissella_confusa	0	0.01213	0.00466	0	0	0	0	0	0	0	0	0.01659	0	0	0	0	0	0.03095	0	0	0.00183	0.2314	0	0.71255
UNCLASSIFIED	0	0	0	0	0	0	0	0	0	0	0	0	0	0	0	0	0	0	0	0	0	0	0	0
