# Supplementary material for: A metagenomics-based workflow for the detection and genomic characterization of GBS in raw freshwater fish
Source: Microbiol Spectr. 2024 May 7;12(6):e03276-23. doi: 10.1128/spectrum.03276-23 (PMC11237576; doi:10.1128/spectrum.03276-23)
Supplement: Table S4 — Metadata of raw freshwater fish samples. [file spectrum.03276-23-s0005.xlsx]

## Sheet: Supplementary Table 4
Supplementary Table 4. Metadata of raw freshwater fish samples.
Sample ID	Month	Year	Library	Food category	Sample type	Storage conditions	Market type	Enrichment fraction	Isolation of GBS - Isolation-based	Detection of GBS - Metagenomics-based	GBS sequence type - Isolation-based	GBS sequence type - Metagenomics-based
M0007	September	2021	M0007	Fish	Tilapia	Frozen	Supermarket	Pre	No	No	Not available	Not available
M0004	September	2021	M0004	Fish	Tilapia	Frozen	Supermarket	eTHB	Yes	Yes	ST283	ST283
M0008	September	2021	M0008	Fish	Tilapia	Frozen	Supermarket	eBHI	Yes	Yes	ST283	ST283
M0009	September	2021	M0009	Fish	Tilapia	Frozen	Supermarket	ChromID	Yes	Yes	ST283	ST283
M0027	June	2022	M0027	Fish	Snakehead	Frozen	Supermarket	eTHB	Yes	Yes	ST7	ST7
M0028	June	2022	M0028	Fish	Tilapia	Chilled	Supermarket	eTHB	Yes	Yes	ST7	ST7
M0029	June	2022	M0029	Fish	Tilapia	Chilled	Supermarket	eTHB	Yes	Yes	ST690	Uncharacterized due to concurrent presence of multiple GBS strains
M0030	June	2022	M0030	Fish	Tilapia	Chilled	Supermarket	eTHB	Yes	Yes	ST26	Uncharacterized due to substantially lower GBS genome completeness
M0045	July	2022	M0045	Fish	Tilapia	Live	Supermarket	eTHB	Yes	Yes	ST283	ST283
M0046	July	2022	M0046	Fish	Tilapia	Chilled	Supermarket	eTHB	Yes	Yes	ST283	ST283
M0086	October	2022	M0086	Fish	Asian bighead carp	On ice	Supermarket	eTHB	Yes	Yes	ST283	ST283
M0087	November	2022	M0087	Fish	Tilapia	Chilled	Supermarket	eTHB	Yes	Yes	ST7	ST7
M0024	April	2022	M0024	Fish	Snakehead	Chilled	Supermarket	eTHB	No	No	Not available	Not available
M0025	April	2022	M0025	Fish	Tilapia	On ice	Supermarket	eTHB	No	No	Not available	Not available
M0026	April	2022	M0026	Fish	Asian bighead carp	On ice	Supermarket	eTHB	No	No	Not available	Not available
M0084	August	2022	M0084	Fish	Tilapia	On ice	Supermarket	eTHB	No	No	Not available	Not available
M0047	August	2022	M0047	Fish	Snakehead	Chilled	Supermarket	eTHB	No	No	Not available	Not available
M0048	August	2022	M0048	Fish	Snakehead	Frozen	Supermarket	eTHB	No	No	Not available	Not available
M0049	August	2022	M0049	Fish	Tilapia	On ice	Supermarket	eTHB	No	No	Not available	Not available
M0050	August	2022	M0050	Fish	Asian bighead carp	On ice	Supermarket	eTHB	No	No	Not available	Not available
M0051	August	2022	M0051	Fish	Tilapia	Live	Supermarket	eTHB	No	No	Not available	Not available
M0052	August	2022	M0052	Fish	Tilapia	On ice	Wet market	eTHB	No	No	Not available	Not available
M0053	August	2022	M0053	Fish	Snakehead	On ice	Wet market	eTHB	No	No	Not available	Not available
M0085	August	2022	M0085	Fish	Snakehead	On ice	Wet market	eTHB	No	No	Not available	Not available
